# Supplementary material for: TOMM40 RNA Transcription in Alzheimer’s Disease Brain and Its Implication in Mitochondrial Dysfunction
Source: Genes (Basel). 2021 Jun 6;12(6):871. doi: 10.3390/genes12060871 (PMC8226536; doi:10.3390/genes12060871)
Supplement: Supplementary file 1 [file genes-12-00871-s001.zip]

Archive with 1 entries (1 files):
- genes-1241487-supplementary.pdf
